# Supplementary material for: CAT Bridge: an efficient toolkit for gene–metabolite association mining from multiomics data
Source: Gigascience. 2024 Nov 8;13:giae083. doi: 10.1093/gigascience/giae083 (PMC11548955; doi:10.1093/gigascience/giae083)
Supplement: giae083_Supplemental_Files [file giae083_supplemental_files.zip]

Archive with 3 entries (3 files):
- Supplementary Material for CAT Bridge (1).docx
- Supplementary Table S1.xlsx
- Supplementary Table S2.xlsx
